# Supplementary material for: A sand fly salivary protein acts as a neutrophil chemoattractant
Source: Nat Commun. 2021 May 28;12:3213. doi: 10.1038/s41467-021-23002-5 (PMC8163758; doi:10.1038/s41467-021-23002-5)
Supplement: Supplementary file 12 — Source Data [file 41467_2021_23002_MOESM12_ESM.xlsx]

## Sheet: Fig1a
Ctrl	Bite	Ctrl	Bite	Ctrl	Bite	Ctrl	Bite
13.75	56.35	10.4	23.5	3.225	5.85	3.8	22.275
31.825	20.7	37.49	87.75	2.2	4.125	15	46.8
19.8	207.2	62.6275	355.35	6.3	6.75	2.375	26.75
22.75	70.8	41.49	89.375	1.6425	21.7	13.1	60.225
1.4875	68.575	20.85	111.825	0.275	3	0.56	18.725
0.6975	73	11.33	85.808		1.495	0.2625	8.8
1.425	8.7	46	72.05		0.91	0.27	1.35
1.045	2.07	5.46	50.08		1.235	1.35	7.8
	20.25	9.52	54.78		3.25		0.595
	3.68	0.18	94.18		1.615		1.5
	6	0.87	50.49		0.8625		0.3325
		0.4025	14.705				0.68
		0.3	10.89

## Sheet: Fig1b
Ctrl	1	5	10	1	5	10
1	1.4234	3.77982	6.45946	0.385212	0	2.12591
0.9	2.12828	2.30655	4.73145	2.66898	2.92085	2.36835
1	2.30502	4.4345	5.12262	0	0.442652	6.05754
1	1.5002	2.5009	3.99562	0.337207	0	1.32169
1	1.74785	5.67212	7.53493	1.38548	1.16333	1.1466
1	1.2375	2.01053	33.1523
1	0.530859	2.16764	27.3768
1			5.94544
1.1			2.89654
1			5.89668
1			7.19801
1			15.8401

## Sheet: Fig1c
1	5	10	1	5	10	Ctrl
1.08483	1.37462	3.67492	2.33322	2.35697	3.57652	1.1
3.51535	1.90482	2.89693	1.60395	5.28947	3.24254	0.9
2.27531	2.95321	5.15761	2.14937	3.90225	8.2239	1
1.4864	3.37113	1.94901	5.08052	11.6859	13.3951	1
0.842593	0.675309	1.57716	1.43889	2.41049	5.83951	1
0.835355	1.25288	2.04882	2.99242	2.35779	3.94482	1

## Sheet: Fig1d
Ctrl	1	5	10	1	5	10
1.1	3.57192	9.02128	16.6808	2.66809	12.1787	12.5447
0.9		1.88817	3.38292			24.6272
1	1.76923	4.78941	8.67339	0.606557	10.8096	12.4918

## Sheet: Fig1e
Bottom			Top/Bottom
9.62			3
17.7149			7.14634
16.9			3.21
4.3			2.4
10.12			1.98
14.432			1.987
6.2			2.1
18.569			2.91

## Sheet: Fig1f
Ctrl	fMLP	P. duboscqi
14	23.56	22.6
16.4	23.9	19.09
11.2		21.31
		26.58
		25.63
		31.15

## Sheet: Fig2a
-	1:25	Ptk	1:10	Ctrl
3.53623	1.17794	0.264493	1.69758	1.1
22.7595	8.78212	0.684211	2.00309	0.9
15.4423	5.34644	0.460432	1.8	1
12.1398	4.8386	3.01474	1.2893	1
9.19465	6.9832	2.7188	1.349	1
4.66898	5.6923	0.9822		1
8.8		0.1129		1
11.23				1
14.756				1
				1

## Sheet: Fig2b
Ctrl	Pellet	Spn	Heat/Etoh Spn	Heat/Etoh Pellet	Spn	Pellet
1		3.10779	1.9034	0.793118	2.28192	6.32981
1.1	4.22961	2.76803	3.53857	3.65852	2.71084	6.12364
0.9	0.508862	0.370138	0.753617	2.57669	1.38429	5.18588

## Sheet: Fig2c
Ctrl		0.1		0.5		1		0.1		0.5		1
1.1	0.9	5.47273	1.91339	4.94202	4.29032	6.39021	5.90392	2.3901	3.44901	2.287	2.597	4.598	5.215
1	1	3.66318	3.10743	5.97445	2.09524	4.68757	2.30952	2.78556	1.28592	3.46234	5.36054	4.32245	3.4715
1	1	2.42632	7.80071	3.57819	3.94782	1.87764	1.82896	2.31357	1.98024	1.32146	4.32331	2.6508	5.21924

## Sheet: Fig2d
Ctrl		rPduM10		rPduM35		rPduM10/35
1.1	0.9	2.42632	7.80071	1.98024	2.31357	5.7184	8.65157
1	1	2.1	3.8	2.81	1.36	8.14	6.9
1	1	3.233	2.9	2.426	1.58	6.45	7.58

[truncated: 17 more sheets: Fig2e, Fig2f, Fig2g, Fig2j, Fig2L, Fig3a, Fig3b, Fig3c, Fig3d, Fig3f, Fig4a, Fig4b, Fig4c, Fig4d, Fig4e, Fig4f, Sheet1]
